# Supplementary material for: Natural variation of HTH5 from wild rice, Oryza rufipogon Griff., is involved in conferring high‐temperature tolerance at the heading stage
Source: Plant Biotechnol J. 2022 May 25;20(8):1591–605. doi: 10.1111/pbi.13835 (PMC9342620; doi:10.1111/pbi.13835)
Supplement: Supplementary file 2 — Table S1 The phenotypic performances of Sasanishiki and R05‐12‐01 under high temperature stress in phytotron and normal temperature field trials conditions at the heading stage at Nanchang in 2016. Table S2 Relation of pollen vitality, Pollen germination rate on culture medium and mean seed‐setting rate per plant under high temperature stress at the heading stage. Table S3 Genetic analysis of the heat tolerance at heading stage of BC4F3 population. Table S4 Putative genes in the 26.5 kb qHTH5 region. Table S5 The information of 181 rice cultivars for haplotype analysis of HTH5. Table S6 Primers used in this study. [file PBI-20-1591-s001.xlsx]

## Sheet: Table S1
Table S1 The phenotypic performances of Sasanishiki and R05-12-01 under high temperature stress in phytotron and normal temperature field trial condition at the heading stage in 2016.
Traits	High temperature stress			Normal field trial
	R05-12-01	Sasanishiki		R05-12-01	Sasanishiki
PH (cm)	78.7±1.20	78.6±1.04		80.4±1.49	80.28±1.36
PL (cm)	16.8±0.51	17.1±0.53		17.6±0.39	17.5±0.39
NEPPP	13.1±0.56	13.2±0.33		13.4±0.31	13.7±0.33
PV(%)	66.1±1.35**	33.0±1.01		86.2±1.18	85.5±0.55
PGRCM	64.4±1.88**	32.7±0.86		84.2±0.46	83.7±1.02
(%)
NTGPP	81.4±0.55	81.7±0.69		83.0±0.94	82.8±0.89
MSSRPP(%)	62.4±1.15**	31.4±0.69		82.1±1.32	82.9±0.47
1000-GW (g)	24.4±0.21	24.2±0.16		24.4±0.13	24.3±0.11
GYPP(g)	16.2±0.76**	8.2±0.19		22.3±0.44	22.8±0.58
** Significant from Sasanishiki at 0.01 level, data repesent mean ± SD (n=5), Student’s t-test, PH, Plant height; PL, Panicle length; NEPPP , No. of effective panicles per plant; PV, pollen vitality (%) ; PGRCM, pollen germination rate on culture medium(%) ; NTGPP, No. of total grains per panicle; MSSRPP, mean seed-setting rate per plant(%) ; 1000-GW, 1000-grain weight; GYPP, grain yield per plan…

## Sheet: Table S2
Table S2 Relation of pollen vitality, pollen germination rate on culture medium and mean seed-setting rate per plant under high temperature stress at the heading stage.
Traits	Sasanishiki	R05-12-01
PV(Y) and MSSRPP(x)	Y=0.574x+12.45	Y=0.760x+12.06
	R2=0.893**	R2=0.802**
PGRCM(Y) and MSSRPP (x)	Y=0.722x+7.765	Y=0.564x+26.02
	R2=0.840**	R2=0.849**
** Significant from Sasanishiki at 0.01 level.PV, Pollen vitality(%) ; PGRCM, Pollen germination rate on culture medium(%) ; MSSRPP, Mean seed-setting rate per plant(%).

## Sheet: Table S3
Table S3 Genetic analysis of the heat tolerance at heading stage of BC4F3 population.
Population				χ1:2:1 test
Types	AOF	TEF		|O-E|-1/2	[|O-E|-1/2]2/E
AA	13	16		2.5	0.39
Aa	37	32		4.5	0.63
aa	14	16		1.5	0.14
Total	64	64		χ1:2:1 = 1.16 <5.99
AA, Number of homozygous high distribution families; Aa, Number of heterozygous broad distribution families; aa, Number of homozygous low distribution families; AOF, actual observation families;TEF, theory expectation families; O, observation; E, expectation

## Sheet: Table S4
Table S4 Putative genes in the 26.5 kb qHTH5 region.
ORF	Type and putative protein function	Location (bp)	Gene length (bp)
LOC_Os05g05720	tetratricopeptide repeat domain containing	2852845 - 2859273	1686
LOC_Os05g05730	OsGrx_S1 - glutaredoxin subgroup III	2859762 - 2859418	345
LOC_Os05g05740	proline synthetase co-transcribed bacterial	2865765 - 2862676	732
LOC_Os05g05750	hypothetical protein	2867362-2867904	306
LOC_Os05g05760	expressed protein	2869024 - 2870322	1194
LOC_Os05g05770	hypothetical protein	2872735-28736995	303
LOC_Os05g05780	chromatin-remodelling complex ATPase chain	2874325 - 2884781	3477
All data are from http://rice.plantbiology.msu.edu/index.shtml.

## Sheet: Table S5
Table S5 The information of 181 rice cultivars for haplotype analysis of HTH5.
Cultivars	Haplotypes of HTH5	Subpopulation	Location
Huazhan	Hap1	indica	China
Aijiaonante	Hap1	indica	China
Yangdao2hao	Hap1	indica	China
Bawangbian1	Hap1	indica	China
Chengduai3hao	Hap1	indica	China
Dongtingwanxian	Hap1	indica	China
Esiniu	Hap1	indica	China
Gongju73	Hap1	indica	China
Guangluai-4-1	Hap1	indica	China
Heidu4	Hap1	indica	China
Liusha1hao	Hap1	indica	China
Liushizao	Hap1	indica	China
Lucaihao	Hap1	indica	China
Nantehao	Hap1	Indica	China
Sanbaili	Hap1	indica	Hunan
Taishannuo	Hap1	indica	China
Xianggu	Hap1	indica	China
zhenshan97B-1	Hap1	indica	China
Guichao2hao	Hap1	indica	China
CAOZHAO-2	Hap1	indica	China
CHIPDA	Hap1	Indica	India
Chorofa	Hap1	indica	Philippines
Co43	Hap1	indica	India
Gajale	Hap1	indica	Nepal
Guang122	Hap1	indica	China
Hei_Mi_Chan	Hap1	indica	China
Huagengxian_74	Hap1	indica	China
IR42	Hap1	indica	Philippines
IRBB7	Hap1	indica	Philippines
Jalmagna	Hap1	indica	India
Khao_Dawk_Mali_105	Hap1	indica	Thailand
Madhukar	Hap1	indica	India
Minghui_63	Hap1	indica	China
MR84	Hap1	Indica	Malaysia
Yetuozai_	Hap1	indica	China
Yu_Qiu_Gu	Hap1	indica	China
Yuexiangzhan_	Hap1	indica	China
Yun_hui_72	Hap1	indica	China
ZALE	Hap1	indica	Myanmar
Zaoxian_14	Hap1	indica	China
Tai-Zhong-Xian_10	Hap1	indica	China
Baoxuan_21	Hap1	indica	China
IR29	Hap1	indica	Philippine
IR58025B	Hap1	indica	Philippines
Mengguandamagu	Hap1	indica	China
Zhuyuan	Hap2	Temperate Japonica	Japan
Zhenfu_8	Hap2	Temperate Japonica	Japan
Zaoshunonghu_6	Hap2	Temperate Japonica	China
Yuyannuo	Hap2	Temperate Japonica	China
Zimangfeie_	Hap2	Temperate Japonica	China
Zaoshengbai__	Hap2	Temperate Japonica	China
Yizhixiang	Hap2	Temperate Japonica	China
Yelicanghua	Hap2	Temperate Japonica	China
Yangkenuo	Hap2	Temperate Japonica	China
Wuziluosi_215	Hap2	Temperate Japonica	China
Qingjinzaosheng_	Hap2	Temperate Japonica	North Korea
Qiuguangtengxi_104_	Hap2	Temperate Japonica	Japan
Qiutianxiaoting	Hap2	Temperate Japonica	Japan
Tieganwu_	Hap2	Temperate Japonica	China
Laohongdao	Hap2	Temperate Japonica	China
Lengshuigu_2	Hap2	Temperate Japonica	China
Lengshuinuo	Hap2	Temperate Japonica	China
Liaogeng_287	Hap2	Temperate Japonica	China
Liming_B	Hap2	Temperate Japonica	China
Lixingeng_	Hap2	Temperate Japonica	China
Maguzi_	Hap2	Temperate Japonica	China
Muxiqiu	Hap2	Temperate Japonica	China
Nabated_A_Smar	Hap2	Temperate Japonica	China
Jianghuadao_	Hap2	Temperate Japonica	North Korea
CHIYODA_WASE	Hap2	Tropical Japonica	Japan
HOKURIKU_52	Hap3	Tropical Japonica	Japan
GUO_DI_HEI	Hap3	Tropical Japonica	China
KETAN_MENAH	Hap3	Tropical Japonica	Indonesia
B_6144-MR-6-0-0	Hap3	Tropical Japonica	Laos
CAROLINO_BLANCO	Hap3	Tropical Japonica	Peru
CATIBOS	Hap3	Tropical Japonica	Colombia
FORTUNA_COLORADO	Hap3	Tropical Japonica	United States
IACA_ESCURO	Hap3	Tropical Japonica	Guinea
MOROPOTOL	Hap3	Tropical Japonica	Philippines
RL_GOPHER	Hap3	Tropical Japonica	United States
B_6311_A_5553-16-2	Hap3	Tropical Japonica	United States
BUSIYETAN	Hap3	Tropical Japonica	Philippines
IFUGAO_RICE	Hap3	Tropical Japonica	Philippines
LENKIBE-N	Hap3	Tropical Japonica	Philippines
P-PEY_SIQAT	Hap3	Tropical Japonica	Philippines
PADI_ADONG_DUMARAT	Hap3	Tropical Japonica	Malaysia
PADI_DARAWAL	Hap3	Tropical Japonica	Malaysia
PARAY_KINARABAW	Hap3	Tropical Japonica	Malaysia
PARAY_QIKUG_KABAYUH	Hap3	Tropical Japonica	Philippines
QINOGNAS	Hap3	Tropical Japonica	Philippines
RACION_1	Hap3	Tropical Japonica	Philippines
Catatao	Hap4	Tropical Japonica	Brazil
NERICA_8	Hap4	Tropical Japonica	Africa
IRBB60	Hap4	Indica II	Philippines
IR_4563-52-1-3-6	Hap4	Indica II	Philippines
NERICA_9	Hap4	Tropical Japonica	Africa
R_67	Hap4	Tropical Japonica	Senegal
R_75	Hap4	Tropical Japonica	Senegal
RP2151-173-1-8	Hap4	indica	India
ALAMINOS	Hap5	indica	Philippines
Baoxie_123B	Hap5	indica	China
Baoxuan_21	Hap5	indica	China
Bhavani	Hap5	indica	India
BUCAYAB	Hap5	indica	Philippines
C70	Hap5	indica	Viet Nam
CHING-CH'UNG	Hap5	indica	China
CHING-LIU	Hap5	indica	China
Chongfubao	Hap5	indica	China
Ergangai	Hap5	indica	China
F6	Hap5	indica	Japan
Heiheaihui_	Hap5	indica	China
Q5	Hap5	indica	Vietnam
TE_SAN_AI_2	Hap5	indica	China
TEQING	Hap5	indica	Philippines
Xianggu	Hap5	indica	China
QING_ER_XIAO_2	Hap5	indica	China
Qingsiai16B	Hap5	indica	China
Shipishu	Hap5	indica	China
91_UPLA	Hap6	Tropical Japonica	Argentina
32_UPLA	Hap6	Tropical Japonica	Argentina
BLUE_BONNET	Hap6	Tropical Japonica	United States
KENDINGA_5(H)	Hap6	Tropical Japonica	Malaysia
DREW	Hap6	Tropical Japonica	United States
L_205	Hap6	Tropical Japonica	United States
OS4	Hap6	Tropical Japonica	Nigeria
Baihonggu	Hap7	indica	China
Baijiugu	Hap7	indica	China
Baimaguzi	Hap7	indica	China
Bairizao	Hap7	indica	China
Dahuayao	Hap7	indica	China
Gaicaohuang-2	Hap7	indica	China
Guihuanuo	Hap7	indica	China
Hanzhonghongdao	Hap7	indica	China
Hongguzi	Hap7	indica	China
Jizhuaxian	Hap7	indica	China
Qingganzhan	Hap7	indica	China
Shaowubai	Hap7	indica	China
Wugongzao	Hap7	indica	China
Xiaobaidao	Hap7	indica	China
BONG_SEN	Hap8	indica	Vietnam
KOTHMALLI_KARUPPAN	Hap8	indica	Nigeria
LUA_HUONG_T_1	Hap8	indica	Vietnam
NAN-TEO_14	Hap8	indica	China
SOSSOKA_OULE	Hap8	indica	Mali
BAANYALOJOPOIHUN	Hap8	indica	Sierra Leone
KAILUNDO	Hap8	indica	Sierra Leone
KAYANGYA_D_402	Hap8	Indica	Myanmar
NAHNG_PRAYAH_132	Hap8	indica	Thailand
Phou_sao_leum_nyang	Hap8	indica	Laos
PREAH_SIHANOUK	Hap8	indica	Cambodia
SR26_B	Hap8	indica	India
ARC_6052	Hap8	Indica	India
Chao_peuak_deng	Hap8	Indica	Laos
KAHATAWEE	Hap8	Indica	Sri Lanka
SAMBA	Hap8	indica	Sri Lanka
LONG_MA	Hap8	indica	Laos
CX525	Hap9	Temperate Japonica	China
Nongken_58	Hap9	Temperate Japonica	Japan
Shuiyuan300li	Hap9	Temperate Japonica	China
Sugeng2hao	Hap9	Temperate Japonica	China
Sansuijin	Hap9	Temperate Japonica	China
Wanshi	Hap9	Temperate Japonica	Japan
Xiushui115	Hap9	Temperate Japonica	China
YJ30	Hap9	Temperate Japonica	China
Yungeng_23	Hap9	Temperate Japonica	China
A_GU_DO	Hap9	Temperate Japonica	North Korea
BAEK_CHOL_BYEO	Hap9	Temperate Japonica	South Korea
Baizaoseng	Hap9	Temperate Japonica	Japan
KWAN_SAN_SAEK	Hap9	Temperate Japonica	South Korea
Nonglin-154	Hap9	Temperate Japonica	Japan
Pingbei-189	Hap9	Temperate Japonica	North Korea
SALBIO_87	Hap9	Temperate Japonica	South Korea
Baizaoseng	Hap9	Temperate Japonica	Japan
C_722323	Hap9	Temperate Japonica	China
RAI_MANULA	Hap9	Temperate Japonica	Nepal
SRAU_SLAP	Hap9	Temperate Japonica	Cambodia
TAKAO_MOCHI	Hap9	Temperate Japonica	Japan
YUNLEN_13	Hap9	Temperate Japonica	China
ZUIHOU	Hap9	Temperate Japonica	Japan
CHIANAN_8	Hap9	Temperate Japonica	China
Aichi_Asahi	Hap9	Temperate Japonica	Japan

## Sheet: Table S6
Table S6 Primers used in this study.
Primer name	Forward primer (5’-3’)	Reverse primer (5’-3’)	Purpose
RM413	CCAATCTTGTCTTCCGGATCTTGC	AGATAGCCATGGGCGATTCTTGG	Fine mapping
RM6479	TGCACTTAACGAAGGAAGAAGAGG	GCGGATTTAATCTCCCACAGC
RM592	ACCTCACCCGAATTACTGTGATATGC	GTTGAATTGCACGCGACTCTGG
RM1366	CCTCCTCAGGGCCAAACATTGC	TTGAGTGGCTCTGGACCTTCTTCAGC
InDel-1	ACATCTCTCACCTCCTCCTACGC	CCTCGAATCGGAGGTCTTCTAGG
RM17907	CTCCTGCTCAACCAAACCAAACC	CAATATCCATGGCCGATTCAGG
RM17910	CCTCTCTCCATCTGTATGCGTAACC	GAGGAAGAAGACAGACACCATCG
InDel-4	TAGCAACGGCAGGCTAGTTT	GCTCCAACAGTGTCCTGTCT
RM17921	AAGAACCTAGCTATTTCCCTAGCC	AAGTTCAGAAGAGCGGACTGC
RM7444	CAGGAAATTCTTGCCTTGTCTCG	AGGGCCGTCTATGTATACCATGC
ORF1-RT	ACCAAATCGAGGAGGCAAGG	GCTCCCCTGAAGTCTGTGAC	qRT-PCR
ORF2-RT	GGTGGTGTTCAGCAAGAGC	GATGAACACTGTCGGCACCA
ORF3-RT	GCTGCTTCGGGGAGAACTAC	CCAAGTCAGCTACCACACGA
ORF4-RT	GCAGCTAAAGTGCAGTTGGG	ACTGCTGCATAGTGGTGGAG
ORF5-RT	GTGGCAGACGCTCTTCTTCT	CTCCGAAGCATTTGCCCCTA
ORF6-RT	GCGCCATATTTCACGGTGTC	CGCGCAGTGGATAGCTTTTC
ORF7-RT	GTGAACGCAAACGCCTTCTT	CTCTGCCAATCGACCCTGTT
Osactin1-RT	ACAGGTATTGTGTTGGACTCTGG	AGTAACCACGCTCCGTCAGG
HTH5-CM	AGCTTTGTTTAAACAACTGCTGCATAGTGGTGGA	TCCCCCGGGCTTCTTGGGGTGCCTGTCTA	Transgenic analysis
HTH5-OE	TTGGCGCGCCATGGCGTCGGTTGCCGCGGCGGAGG	CCTTAATTAACTAATTCTTCTTTGGGTATTCTGTTGCA
HTH5-RNAi	GAGCTCGGATCCCAAAGCAACAAGGCCAGAGC	ACTAGTGGTACCTGTGCTTCCCATTTCAATCGC
HTH5-GUS	GTTTAAACCACACCTCAAGTCAGCCGAT	GGCGCGCCCGCTTCGGATGGAGAGATCC
HTH5-GFP	AGTCCGGAGCTAGCTCTAGAGCGATGGCGTCGGTTGC	CCCTTGCTCACCATGGATCCATTCTTCTTTGGGTATTCTCTTGCAC
HTH5-Genomic	TTCCCGTGGTGCATTTTTCA	ACTCTGACTGAGGCTGCATT	Genomic DNA cloning
HTH5-Promoter	ACGCAAAACGAGGTAAGCCA	TCGGATGGAGAGATCCTTTCAC	Promoter DNA cloning
